# Supplementary material for: Mechanistic signatures of HPV insertions in cervical carcinomas
Source: NPJ Genom Med. 2016 Mar 16;1:16004–. doi: 10.1038/npjgenmed.2016.4 (PMC5685317; doi:10.1038/npjgenmed.2016.4)
Supplement: Supplementary Table S1 List 235 HPV Sequences [file npjgenmed20164-s1.xls]

## Sheet: Feuil1
>HPV11REF
>HPV16REF
>HPV18REF
>HPV31REF
>HPV33REF
>HPV35REF
>HPV39REF
>HPV45REF
>HPV51REF
>HPV52REF
>HPV56REF
>HPV58REF
>HPV59REF
>HPV6REF
>HPV34REF
>HPV40REF
>HPV42REF
>HPV55and44REF
>HPV68REF
>HPV72REF
>HPV73REF
>gi|60881|emb|X55964.1| Human papilloma virus type 2a complete DNA
>gi|60882|emb|X55965.1| Human papillomavirus type 57 complete DNA
>gi|222395|dbj|D90252.1|PPH5BCG Human papillomavirus type 5b complete genome
>gi|312084|emb|X70827.1| Human papillomavirus type 4 complete genome
>gi|312092|emb|X70828.1| Human papillomavirus type 63 complete genome
>gi|312100|emb|X70829.1| Human papillomavirus type 65 complete genome
>gi|458704|gb|U06714.1|HPU06714 Human papillomavirus type 1a (3-3), complete genome
>gi|492936|emb|A12360.1| complete nucleotide sequence of HPV-33
>gi|557236|emb|X77858.1| Human papilloma virus type 59, complete viral genome
>gi|1017782|gb|U37488.1|HPU37488 Human papillomavirus type 54, complete genome
>gi|1020162|gb|U31778.1|HPU31778 Human papillomavirus type 20, complete genome
>gi|1020170|gb|U31779.1|HPU31779 Human papillomavirus type 21, complete genome
>gi|1020178|gb|U31780.1|HPU31780 Human papillomavirus type 22, complete genome
>gi|1020186|gb|U31781.1|HPU31781 Human papillomavirus type 23, complete genome
>gi|1020194|gb|U31782.1|HPU31782 Human papillomavirus type 24, complete genome
>gi|1020202|gb|U31783.1|HPU31783 Human papillomavirus type 28, complete genome
>gi|1020210|gb|U31784.1|HPU31784 Human papillomavirus type 29, complete genome
>gi|1020218|gb|U31785.1|HPU31785 Human papillomavirus type 36, complete genome
>gi|1020226|gb|U31786.1|HPU31786 Human papillomavirus type 37, complete genome
>gi|1020234|gb|U31787.1|HPU31787 Human papillomavirus type 38, complete genome
>gi|1020242|gb|U31788.1|HPU31788 Human papillomavirus type 44, complete genome
>gi|1020250|gb|U31789.1|HPU31789 Human papillomavirus type 48, complete genome
>gi|1020258|gb|U31790.1|HPU31790 Human papillomavirus type 50, complete genome
>gi|1020274|gb|U31792.1|HPU31792 Human papillomavirus type 60, complete genome
>gi|1020282|gb|U31793.1|HPU31793 Human papillomavirus type 61, complete genome
>gi|1020290|gb|U31794.1|HPU31794 Human papillomavirus type 66, complete genome
>gi|1173493|gb|U21941.1|HPU21941 Human papillomavirus type 70, complete genome
>gi|1845202|gb|U37537.1|HPU37537 Human papillomavirus type 57b complete genome
>gi|2218078|gb|U85660.1|HPU85660 Human papillomavirus RTRX7, complete genome
>gi|3228267|dbj|D21208.1| Human papillomavirus type 67 complete genome
>gi|3377787|gb|U89348.1|HPU89348 Human papillomavirus type 16 variant, complete sequence
>gi|4574720|gb|AF131950.1| Human papillomavirus candHPV85, complete genome
>gi|4927719|gb|AF125673.1|AF125673 Human papillomavirus type 16 isolate 16W12E, complete genome
>gi|5059324|gb|AF151983.1|AF151983 Human papillomavirus type 83, complete genome
>gi|6002612|gb|AF092932.1|AF092932 Human papillomavirus type 6, complete genome
>gi|6970418|dbj|AB027020.1| Human papillomavirus type 69 DNA, complete genome
>gi|6970427|dbj|AB027021.1| Human papillomavirus type 82 DNA, complete genome
>gi|9626032|ref|NC_001352.1| Human papillomavirus - 2, complete genome
>gi|9626041|ref|NC_001354.1| Human papillomavirus type 41, complete genome
>gi|9626053|ref|NC_001355.1| Human papillomavirus type 6b, complete genome
>gi|9626063|ref|NC_001356.1| Human papillomavirus - 1, complete genome
>gi|9626069|ref|NC_001357.1| Human papillomavirus - 18, complete genome
>gi|9626597|ref|NC_001457.1| Human papillomavirus type 4, complete genome
>gi|9627100|ref|NC_001526.1| Human papillomavirus - 16, complete genome
>gi|9627145|ref|NC_001531.1| Human papillomavirus - 5, complete genome
>gi|9627257|ref|NC_001576.1| Human papillomavirus type 10, complete genome
>gi|9627305|ref|NC_001583.1| Human papillomavirus type 26, complete genome
>gi|9627327|ref|NC_001586.1| Human papillomavirus type 32, complete genome
>gi|9627334|ref|NC_001587.1| Human papillomavirus type 34, complete genome
>gi|9627363|ref|NC_001591.1| Human papillomavirus type 49, complete genome
>gi|9627377|ref|NC_001593.1| Human papillomavirus type 53, complete genome
>gi|9627389|ref|NC_001595.1| Human papillomavirus type 7, complete genome
>gi|9627396|ref|NC_001596.1| Human papillomavirus type 9, complete genome
>gi|9628437|ref|NC_001676.1| Human papillomavirus - 54, complete genome
>gi|9628486|ref|NC_001683.1| Human papillomavirus type 24, complete genome
>gi|9628542|ref|NC_001690.1| Human papillomavirus type 48, complete genome
>gi|9628550|ref|NC_001691.1| Human papillomavirus type 50, complete genome
>gi|9628566|ref|NC_001693.1| Human papillomavirus type 60, complete genome
>gi|9628574|ref|NC_001694.1| Human papillomavirus - 61, complete genome
>gi|12060351|dbj|AB040456.1| Human papillomavirus type 71 DNA, complete genome
>gi|12084981|ref|NC_002644.1| Human papillomavirus type 71, complete genome
>gi|12958167|gb|AF293960.1|AF293960 Human papillomavirus type 84, complete genome
>gi|13507120|gb|AF293961.1| Human papillomavirus type 82 subtype IS39/AE2, complete genome
>gi|14475578|emb|AJ400628.2| Human papillomavirus type 87 (candidate) complete genome
>gi|15741127|gb|AF349909.1|AF349909 Human papillomavirus type 86 candidate, complete genome
>gi|22023568|gb|AF419318.1| Human papillomavirus type 91, complete genome
>gi|22095322|gb|AF436128.1| Human papillomavirus - cand89, complete genome
>gi|22121637|gb|AY057438.1| Human papillomavirus type 90, complete genome
>gi|22138122|ref|NC_004104.1| Human papillomavirus type 90, complete genome
>gi|27451616|gb|AF531420.1| Human papillomavirus type 92, complete genome
>gi|27462475|gb|AF436129.1| Human papillomavirus type 54 subtype AE9, complete genome
>gi|27462483|gb|AF436130.1| Human papillomavirus type 74 subtype AE10, complete genome
>gi|27463075|gb|AF472508.1| Human papillomavirus type 16 variant (African type 1), complete genome
>gi|27531786|ref|NC_004500.1| Human papillomavirus type 92, complete genome
>gi|29468132|gb|AF402678.1| Human papillomavirus type 16 Asian-American variant, complete genome
>gi|30172004|gb|AY262282.1| Human papillomavirus type 18 complete sequence
>gi|30315616|ref|NC_004761.1| Human papillomavirus RTRX7, complete genome
>gi|33330060|gb|AF534061.1| Human papillomavirus type 16 East Asian type, complete genome
>gi|33330936|gb|AF536179.1| Human papillomavirus type 16 isolate European German 131 type, complete genome
>gi|33330945|gb|AF536180.1| Human papillomavirus type 16 isolate African-1 type, complete genome
>gi|37089393|gb|AY382778.1| Human papillomavirus type 93, complete genome
>gi|37622177|gb|AY330620.1| Human papillomavirus type 71 isolate Qv21030, complete genome
>gi|37622185|gb|AY330621.1| Human papillomavirus type 71 isolate Qv22792, complete genome
>gi|37622193|gb|AY330622.1| Human papillomavirus type 71 isolate Qv22945, complete genome
>gi|37622201|gb|AY330623.1| Human papillomavirus type 71 isolate Qv23143, complete genome
>gi|39932599|gb|AY395706.1| Human papillomavirus type 62 isolate Qv18091, complete genome
>gi|40804474|emb|AJ620205.1| Human papillomavirus type 43 complete genome
>gi|40804509|emb|AJ620209.1| Human papillomavirus type 81 complete genome
>gi|40804528|emb|AJ620211.1| Human papillomavirus type 94 complete genome
>gi|50236486|gb|AY382779.2| Human papillomavirus type 96, complete genome
>gi|50253426|ref|NC_005134.2| Human papillomavirus type 96, complete genome
>gi|56462978|gb|AY686579.1| Human papillomavirus type 16 isolate Qv15321AA, complete genome
>gi|56462987|gb|AY686580.1| Human papillomavirus type 16 isolate Qv16936E, complete genome
>gi|56462996|gb|AY686581.1| Human papillomavirus type 16 isolate Qv15521E, complete genome
>gi|56463005|gb|AY686582.1| Human papillomavirus type 16 isolate Qv15351AA, complete genome
>gi|56463014|gb|AY686583.1| Human papillomavirus type 16 isolate Qv18158E, complete genome
>gi|56463023|gb|AY686584.1| Human papillomavirus type 16 isolate Qv17722E, complete genome
>gi|58430757|dbj|AB201226.1| Human papillomavirus type 94 DNA, nearly complete genome, Korean variant
>gi|71061109|dbj|AB211993.1| Human papillomavirus type 27b DNA, complete genome
>gi|71726678|gb|DQ080078.1| Human papillomavirus type 103, complete genome
>gi|71726685|gb|DQ080079.1| Human papillomavirus type 68a, complete genome
>gi|71726694|gb|DQ080080.1| Human papillomavirus type 97, complete genome
>gi|71726703|gb|DQ080081.1| Human papillomavirus type 101, complete genome
>gi|71726710|gb|DQ080082.1| Human papillomavirus type 106, complete genome
>gi|71726718|gb|DQ080083.1| Human papillomavirus type 102, complete genome
>gi|74484000|gb|DQ090005.2| Human papillomavirus type 38b subtype FA125, complete genome
>gi|85827580|gb|DQ344807.1| Human papillomavirus type 13, complete genome
>gi|109390382|ref|NC_008188.1| Human papillomavirus type 103, complete genome
>gi|109390389|ref|NC_008189.1| Human papillomavirus type 101, complete genome
>gi|125660678|gb|EF362754.1| Human papillomavirus type 2 isolate C2, complete genome
>gi|125660686|gb|EF362755.1| Human papillomavirus type 2 isolate C1, complete genome
>gi|126131393|gb|EF422221.1| Human papillomavirus type 107, complete genome
>gi|126507128|gb|EF117890.1| Human papillomavirus type 2 isolate CN-SC1, complete genome
>gi|126507136|gb|EF117891.1| Human papillomavirus type 2 isolate CN-HB1, complete genome
>gi|126738383|gb|EF436229.1| Human papillomavirus type 97 isolate 624, complete genome
>gi|138374731|gb|EF177176.1| Human papillomavirus type 56 clone Qv26762, complete genome
>gi|138374746|gb|EF177177.1| Human papillomavirus type 56 clone Qv26342, complete genome
>gi|138374760|gb|EF177178.1| Human papillomavirus type 56 clone Qv26458, complete genome
>gi|138374778|gb|EF177179.1| Human papillomavirus type 56 clone Qv22608, complete genome
>gi|138374801|gb|EF177180.1| Human papillomavirus type 56 clone Qv24970, complete genome
>gi|138374823|gb|EF177181.1| Human papillomavirus type 56 clone Qv25665, complete genome
>gi|138374843|gb|EF177183.1| Human papillomavirus type 66 clone Qv26740, complete genome
>gi|138374869|gb|EF177182.1| Human papillomavirus type 66 clone Qv35854, complete genome
>gi|138374884|gb|EF177184.1| Human papillomavirus type 66 clone Qv26488, complete genome
>gi|138374911|gb|EF177185.1| Human papillomavirus type 66 clone Qv25696, complete genome
>gi|138374933|gb|EF177186.1| Human papillomavirus type 66 clone Qv25662, complete genome
>gi|138374954|gb|EF177187.1| Human papillomavirus type 66 clone Qv25260, complete genome
>gi|138374972|gb|EF177188.1| Human papillomavirus type 66 clone Qv25111, complete genome
>gi|138374994|gb|EF177189.1| Human papillomavirus type 66 clone Qv24220, complete genome
>gi|138375013|gb|EF177190.1| Human papillomavirus type 66 clone Qv11088, complete genome
>gi|138375030|gb|EF177191.1| Human papillomavirus type 66 clone Qv218, complete genome
>gi|145968154|gb|EF202143.1| Human papillomavirus type 18 isolate Qv03132, complete genome
>gi|145968163|gb|EF202144.1| Human papillomavirus type 18 isolate Qv16302, complete genome
>gi|145968172|gb|EF202145.1| Human papillomavirus type 18 isolate Qv17052, complete genome
>gi|145968181|gb|EF202146.1| Human papillomavirus type 18 isolate Qv16306, complete genome
>gi|145968190|gb|EF202147.1| Human papillomavirus type 18 isolate Qv15586, complete genome
>gi|145968199|gb|EF202148.1| Human papillomavirus type 18 isolate Qv21751, complete genome
>gi|145968208|gb|EF202149.1| Human papillomavirus type 18 isolate Qv15957, complete genome
>gi|145968217|gb|EF202150.1| Human papillomavirus type 18 isolate Qv17955, complete genome
>gi|145968226|gb|EF202151.1| Human papillomavirus type 18 isolate Qv02876, complete genome
>gi|145968235|gb|EF202152.1| Human papillomavirus type 18 isolate Qv17199, complete genome
>gi|145968244|gb|EF202153.1| Human papillomavirus type 18 isolate Qv21444, complete genome
>gi|145968253|gb|EF202154.1| Human papillomavirus type 18 isolate Qv03814, complete genome
>gi|145968262|gb|EF202155.1| Human papillomavirus type 18 isolate Qv04924, complete genome
>gi|145968271|gb|EF202156.1| Human papillomavirus type 45 isolate Qv20214, complete genome
>gi|145968280|gb|EF202157.1| Human papillomavirus type 45 isolate Qv27565, complete genome
>gi|145968289|gb|EF202158.1| Human papillomavirus type 45 isolate Qv33330, complete genome
>gi|145968298|gb|EF202159.1| Human papillomavirus type 45 isolate Qv34178, complete genome
>gi|145968307|gb|EF202160.1| Human papillomavirus type 45 isolate Qv30004, complete genome
>gi|145968316|gb|EF202161.1| Human papillomavirus type 45 isolate Qv00550, complete genome
>gi|145968325|gb|EF202162.1| Human papillomavirus type 45 isolate Qv35960, complete genome
>gi|145968343|gb|EF202164.1| Human papillomavirus type 45 isolate Qv25000, complete genome
>gi|145968352|gb|EF202165.1| Human papillomavirus type 45 isolate Qv26351, complete genome
>gi|145968361|gb|EF202166.1| Human papillomavirus type 45 isolate Qv31035, complete genome
>gi|145968370|gb|EF202167.1| Human papillomavirus type 45 isolate Qv31748, complete genome
>gi|145968379|gb|EF202168.1| Human papillomavirus type 97 isolate W15189, complete genome
>gi|149127115|gb|EF467176.1| Human papillomavirus type 88, complete genome
>gi|156151613|gb|EF546469.1| Human papillomavirus type 53 isolate Qv32293, complete genome
>gi|156151621|gb|EF546470.1| Human papillomavirus type 53 isolate Qv08183, complete genome
>gi|156151629|gb|EF546471.1| Human papillomavirus type 53 isolate Qv30969, complete genome
>gi|156151637|gb|EF546472.1| Human papillomavirus type 53 isolate Qv04467, complete genome
>gi|156151645|gb|EF546473.1| Human papillomavirus type 53 isolate Qv20899, complete genome
>gi|156151653|gb|EF546474.1| Human papillomavirus type 53 isolate Qv23055, complete genome
>gi|156151661|gb|EF546475.1| Human papillomavirus type 53 isolate Qv33767, complete genome
>gi|156151669|gb|EF546476.1| Human papillomavirus type 53 isolate Qv17356, complete genome
>gi|156151677|gb|EF546477.1| Human papillomavirus type 53 isolate Qv28044, complete genome
>gi|156151685|gb|EF546478.1| Human papillomavirus type 53 isolate Qv24231, complete genome
>gi|156151693|gb|EF546479.1| Human papillomavirus type 53 isolate Qv22707, complete genome
>gi|156151701|gb|EF546480.1| Human papillomavirus type 53 isolate Qv32783, complete genome
>gi|156151709|gb|EF546481.1| Human papillomavirus type 53 isolate Qv18622, complete genome
>gi|156151717|gb|EF546482.1| Human papillomavirus type 53 isolate Qv31688, complete genome
>gi|157087542|gb|EU118173.1| Human papillomavirus type 16 clone 114/K, complete genome
>gi|157678963|dbj|AB361563.1| Human papillomavirus type 57c DNA, complete genome
>gi|167600365|ref|NC_010329.1| Human papillomavirus type 88, complete genome
>gi|186461186|gb|EU410347.1| Human papillomavirus FA75/KI88-03, complete genome
>gi|186461194|gb|EU410348.1| Human papillomavirus type 110, complete genome
>gi|186461202|gb|EU410349.1| Human papillomavirus type 111, complete genome
>gi|196170262|gb|FJ006723.1| Human papillomavirus type 16, complete genome
>gi|206902429|ref|NC_011279.1| Human papillomavirus FA75/KI88-03, complete genome
>gi|211939961|gb|FJ385261.1| Human papillomavirus type 58 isolate HPV58sc100, complete genome
>gi|211939970|gb|FJ385262.1| Human papillomavirus type 58 isolate HPV58sc101, complete genome
>gi|211939979|gb|FJ385263.1| Human papillomavirus type 58 isolate HPV58sc147, complete genome
>gi|211939988|gb|FJ385264.1| Human papillomavirus type 58 isolate HPV58sc144, complete genome
>gi|211939997|gb|FJ385265.1| Human papillomavirus type 58 isolate HPV58sc165, complete genome
>gi|211940006|gb|FJ385266.1| Human papillomavirus type 58 isolate HPV58sc174, complete genome
>gi|211940015|gb|FJ385267.1| Human papillomavirus type 58 isolate HPV58sc185, complete genome
>gi|211940024|gb|FJ385268.1| Human papillomavirus type 58 isolate HPV58sc78, complete genome
>ENA|HE962030|HE962030.1 Human papillomavirus type 6 complete genome,isolate LP238
>gi|525341920|dbj|AB818690.1| Human papillomavirus type 16 genomic DNA, complete genome, isolate JP1773
>gi|560891922|dbj|AB889494.1| Human papillomavirus type 16 DNA,complete genome,isolate	JPD169
>gi|25272079|gb|AF548817.1| Human papillomavirus type 16 isolate 2 L1 (L1) gene, partial cds
>gi|261351247|gb|GU076517.1| Human papillomavirus type 16 isolate Ir41 major capsid protein (L1) gene, partial cds
>gi|588295518|gb|KF954093.1| Human papillomavirus type 16 isolate HPV16-AH2, complete genome
>gi|25272119|gb|AF548838.1| Human papillomavirus type 18 isolate 3 L1 (L1) gene, partial cds
>gi|537801811|gb|KC470213.1| Human papillomavirus type 18 isolate Z135, complete genome
>gi|537801954|gb|KC470228.1| Human papillomavirus type 18 isolate BF380, complete genome
>gi|338969958|gb|JN041163.1| Human papillomavirus type 31 isolate 12_TV31 L1 gene, partial cds
>gi|512127225|gb|KC706452.1| Human papillomavirus type 31 isolate 5 major capsid protein L1-like (l1) gene, partial sequence
>gi|396981|emb|X74475.1| Human papillomavirus type 32 genomic DNA
>gi|394332527|gb|JX129485.1| Human papillomavirus type 35 isolate UA3189, complete genome
>gi|394332539|gb|JX129486.1| Human papillomavirus type 35 isolate UA3297, complete genome
>gi|394332562|gb|JX129488.1| Human papillomavirus type 35 isolate UA151, complete genome
>gi|537802059|gb|KC470238.1| Human papillomavirus type 39 isolate Qv36565, complete genome
>gi|260169909|gb|GQ472847.1| Human papillomavirus type 42 isolate TJ43-42, complete genome
>gi|145968334|gb|EF202163.1| Human papillomavirus type 45 isolate Qv06560, complete genome
>gi|537802263|gb|KC470256.1| Human papillomavirus type 45 isolate BF134, complete genome
>gi|333087|gb|M62877.1|PPHDNA Human papilloma virus type 51 genomic DNA, partial sequence
>gi|337238624|gb|HQ537739.1| Human papillomavirus type 52 isolate Qv15145, complete genome
>gi|1020266|gb|U31791.1|HPU31791 Human papillomavirus type 55, complete genome
>gi|523372248|gb|KC860270.1| Human papillomavirus type 58 strain CNZJ-3, complete genome
>gi|525342020|dbj|AB819279.1| Human papillomavirus type 58 genomic DNA, complete genome, isolate JP1870
>gi|537802353|gb|KC470266.1| Human papillomavirus type 59 isolate Qv33361, complete genome
>gi|337239080|gb|HQ537784.1| Human papillomavirus type 67 isolate Qv30703, complete genome
>gi|1491692|emb|X94165.1| Human papillomavirus type 73 E6, E7, E1, E2, E4, L2, and L1 genes
